# Supplementary material for: Base-Pair Resolution DNA Methylation Sequencing Reveals Profoundly Divergent Epigenetic Landscapes in Acute Myeloid Leukemia
Source: PLoS Genet. 2012 Jun 21;8(6):e1002781. doi: 10.1371/journal.pgen.1002781 (PMC3380828; doi:10.1371/journal.pgen.1002781)
Supplement: Table S2 — Methylation sequencing by MassARRAY EpiTYPER. MassARRAY was performed on bisulfite-converted DNA from HCT116 using the following primers targeting the listed amplicons. (XLSX) [file pgen.1002781.s008.xlsx]

## Sheet: Sheet1
Primer	Target Length	Number of CpGs	LPL	RPL	F primer	R primer	Target Sequence
Chr1-35X	435	21	23	25	aggaagagagGGGTAGGGGTTTTTTAGGTTGAG	cagtaatacgactcactatagggagaaggctAAAACACAAACTACTTCACCCACAT	GGGTAGGGGCCCCCCAGGTTGAGGGGGCCGACCACCAGAGGCAGGACCAGCAGCGCGGGCTCCTGGCCAGCAGCCTCCGGATTCTGCATCATGAACTCCGAGAAGATGTGGACGGCCACAGCGCAGCCCAGCGCAGTCCCCAGACACAGGAGCCACATGAGCCCCAGCATGGCCGCCTGCCGCAGCCTCCCGCACACGCTCCTGGGGCTCTGCCGCAGCTGCTGCTCGGGCCAGCAGCTCCTTCTCCCGGTGCGAATGTTGTCTGTTGTCTTGCTGAGGGCGGGGGGCCCGCTTCTGCCTCACCTTGCAGTCCCAGGAGCAGAAGATAGTGACGGCGTGGATGCCAGAGGTGCTGCCCACCCGGTATTAGCATTAGCTTAGCATTACTGTAGTGGCTGT…
Chr1-42X	396	14	26	25	aggaagagagATATATTTGTGTAATGGGGTTTAGGG	cagtaatacgactcactatagggagaaggctAACCCAAAAAACCAACTTAACCTAC	ATACATCTGTGCAATGGGGTCCAGGGCTTCCTGATCTCAGGGGAGCCTCTAGCCCTCCCCCAATAACCTCCGCCACCCAGGGACCCGCTTCCTCTTCTTGGCCTGTCTGTCCTCCAGTCCCATACCTGGTGCCGGACAGGGAGGCTGCCCCCACGCTTGTGCCACGTGACCTGGGCATGGGACTGCCCGGGCACCACGCAGTTCAGATCCAGGGTCTGCCCTTCCGCCACTTGCGAGGAGGAGGGCTCGATGCGGATGGGCTGGGTGCTGCCGGCAGCTGAGGGATAAGATGGTCACCGGTCACTCCTGTTCTCTGAAGCCACTCCAGCCTGTTCTCTGCATCCCAGCCCAGCCTGGTGGCCCCACTCACGGTAGGCTAAGTTGGCCCCCTGGGTC
Chr12-16X	239	7	27	25	aggaagagagTTGTAGGTGAAAATTATTGGTTTAGAA	cagtaatacgactcactatagggagaaggctAAAAAACCAACCAACCCAATACTAC	CTGCAGGTGAAAACTACTGGTCTAGAACAGTACCGTCCGACGTGGCAGCCACTAGCAACATGTGGCCACCTACATTTCCATTTTAAGTTAAAACTGAATAAAATTTAAAATCCAGCTCCTTGGGGCATTTTCAGTCCCATTTTCAATGCTCAACGGCCACATGTAGCCGGTGGCTACTGTACTGGGCGGTACAGAACAGAACACTTCCATCGTTGCAGCACTGGGCTGGCTGGTTCTCT
Chr12-83X	481	36	25	30	aggaagagagGATATTAGGGTTGGGTTGGGTAATA	cagtaatacgactcactatagggagaaggctACTTATAAAAATAAAAACAACTTTCAACTC	GACACTAGGGCTGGGCTGGGCAACAGGAAAAGAAGGGCAATCCGGTGGCACCGAGGTTAGGGAGGGGTGAGGGAGGGGTCAGGGAGTCTGCGACCAGCAAGCAACAGTCGACGAGGGAGGGAAAGGGAGGGAGGGAGGAAAGTAGGGGATGGGGAGAAGCGGAGAACCGGGCCAGCCACGATTCACAGCGTCCACACCGGCATCGGCAGGAAGTGACGACGTAAATGACGCAGAGCACCCGCCGGAAATGACGATTGGCGGGAGGGCGGGCTCGCCGGGTAGAAGTGACTTGAAGAAAGAGCGAGAAGTATAGAAGGGCGCAGGCGCTAGTTCAGTGCTCGTGAGGTAACTGGCGCTGGCCCACGCCGACTAAGGGAGACGCTCTAGGCACCGGGATGG…
Chr15-33X	245	6	25	25	aggaagagagGTGGAGTTTTTTTTAGAGATGGGAT	cagtaatacgactcactatagggagaaggctCCCAAAATTCTCCCATTAATACCTA	GTGGAGTCTTTCCCAGAGATGGGACACCAGGATGCAGAGAACCAGCCGGACCGTGCACGTGGGAAGAAAGCGCAAAGGCAGTTTCACCAAGAGGGGAGCTACAGGTTGGGAAGAGGCTATGGCTGAGATGGATAGAAAGTGCATGCTGTCCCCTCTGTCATGAGGCAGGATGCCGAAAACTGCAGCTGGGCAGAGGCACAGATTGAGGAGGTGGCCGCAGCAGGCACCAATGGGAGAACTCTGGG
Chr17-12X	295	4	26	25	aggaagagagGGTTGTTTGTTTTGGGTTAGTTTATT	cagtaatacgactcactatagggagaaggctATATCCTATAAAATCCACCTTCCCC	GGCTGCCTGCCCTGGGCCAGCCCACCTGCCTGTTCCACAGTGGGAAACAGAGGAAGATTCTCATGTAGGGGAGGTGGTGTGATGGAGACTGTTTAACAAGCTGATTCTGGTAGTGGTGTGTAGAACAAACCAGAGGAATGAGAGCCTGAAATCAAGAAGAGCCCTTGGGAAGCTGTTGGCAATGACCCAGGCAGGAAGTGATAGAATCCCGACCAGGATGGTGGGGGTAGTGTTGGTGGCAACAGAAAGGAAGGCGGACTCGAGACACACGGGGAAGGTGGACCTTACAGGACAC
Chr17-73X	456	36	25	26	aggaagagagTTATTTGATAGATGGGGAGATTGAG	cagtaatacgactcactatagggagaaggctTTATCCATCATAACATAAAACAACCC	CCATTTGACAGATGGGGAGACTGAGGCCGTGGCTGTGTGTCCCTCTGAGAGTTGGAGCGGGGCTGGGCCCGAATTCGACCGCAGCAGGATTCTCTCTCATTTCTGAGCCCCGGAGGTGGCAGAGCGGCAGACCCGGGCAAGTGAACCCTAGGGCTGCAGGAGCCCAGGCCCCGACGCCGGCGCAGAGGGGACGGAAGGGCCCGCCCCCAGCCCAGCGTGCACAGAGGCCATAGCCAAGGCCTTAAGGCTCATCCAACCGGGGACTCATATCCCCCCCACCGGCAGCCCGGCGCCCCAGCCTCTACCCGTGCCCGCCGAGATGCTGCTGCCGCGGTCGGTGTCATCGGAGCGGGCCCCTGGGGTGCCGGAGCCGGAGGAGCTGTGGGAGGCAGAGATGGA…
Chr2-25X	498	11	29	27	aggaagagagTTAAGAGTAGGGAAGTATTTGAGTGTAGG	cagtaatacgactcactatagggagaaggctCCATAAAAAAATCAAAATAACAAAACC	CCAAGAGTAGGGAAGTACCTGAGTGCAGGTGGAAAGGAATTCTAGTGAATAGGTTCCTGGAAGGCTAAAACTGGGCCAGCATCCTAGCTCTCTGAGCCACAGGTGCAACCTAATTATCCCTACAGCTTCTTCCACCCACCACAGGCAGAGTAGGGGTGAGCAGAACCCACTTCCATCACCCCAATTCCAGACTGCCCCCAGCCAAAACCACAGGCCCTGGGATCAAGAACCTTCCCCCACCCCAGGCTACTGCCAAACCCCACAACTTACCACTGAGAATTTGCCGTCTCCGAACCACATGACCCAGCGGGTGCCTTCAGCTGCTCGGCTCCGGCCCGTCATCCACCAAGACACAATGCGGCCTGGCCACCAGGAGAAGCCCCGCAGTTTCCCCCACAC…
Chr20-1023X	401	41	30	23	aggaagagagTGGTAGTATTTTTGTAAGAATAGAATATGG	cagtaatacgactcactatagggagaaggctACAAAAACCCAAAAAAAACCAAC	TGGCAGCACTCTTGTAAGAATAGAATATGGTGATGTCATGCTCTCCCTGGCCGTGTCCGAGCCGCGACGGGCGAGGGGCGGACATTCGTGGCGAATGGGACCCTTCTTCTCGTCCCGCCCGCGGGGGCCCCTTGTCTCTCCTCTTCCTCGCCTGCGGGTGGTGCGTTGGGAAGGCATGGGGTGCGGAACCCGGCCTGACCTCGCTGTCCCGCCCCCGCCTTCTGCCTCGCGGGGTGGGTCGGGGGGTCCTCTGACGCGGCAGGCACCCCTCGCTCTCGCCTCCTGTGGTTGTCGACTTGCGGGCGGCCCCCCTCCGCAGCGGTGGGGGTGCTGTCCCGCCGGCCCGTCGTGCTGCCCTCCCGGGGAGTTTGCGCGAGCGTTGGCTCCCCCTGGGCCTTT…
Chr20-234X	253	13	29	25	aggaagagagGATGTTATAAAATTTTTGAGATGATTGAT	cagtaatacgactcactatagggagaaggctATACACCCCTACAAAAACTCCTACC	GATGCCATAAAATCTTTGAGATGATTGACACGTTAAATGCGGCCTCCTGTGCCGCCCTGGGGCGCCACTCTCACTGGGTTCTTGGCGGAGCTCACCCTACTCCACCTGCTCAGCCCAGGCTCCTGTGCCCCGGAGCCATGCCATGGGAGCGAGGACCTTGCCGCGGCCCTAGACAAGGACAATGAGGAGGGGGTGCACGTGGAGTCTCCGCGGATAGGCTGGACGCAGGGCAGGAGCCTTTGCAGGGGTGCAC
Chr21-380X	317	10	25	25	aggaagagagTGTATTGTTTTTTGGTGAAAAGTTG	cagtaatacgactcactatagggagaaggctTTACAAAACCCTCTTCCTCACATTA	TGTACTGCCTCTTGGTGAAAAGCTGTCTTCCAAGTTAATAACTGGGACATCAGCTCTCCGCAGTAATAGCTCCTTTTCAGTTTTAATTTACAGAACTGATGGGGATTAATAACTGGCGCTCTGACTTTAAGTGGTGCAGGAGGTGGCCAGTAGGGGACGGCAGCCGTCACACCGGGAGCAAGAGGGCCCTGCGTAGTCCCCATGTGCCTGCATGTGGCGTGCAGCCACGACAATGCCAGCAAGAGGGCCCGGCACTGTGCCCAGCTGCCAGCAGGCGGGTGTGCTGCCACTACAATGTGAGGAAGAGGGCTCTGCAA
Chr3-19X	277	9	25	25	aggaagagagTTTTTGAGTTTTTATTGGTGTGGAT	cagtaatacgactcactatagggagaaggctAATCTAACTCCAAAAACCTACCCCT	TCTTTGAGCTTCCACTGGTGTGGACCTTGTGGAGGATGCCAACACATGATTCACATCTGCCCAGAGCACGCAGACTCAGAAGGCCAGACCGTAGGAGCAAAAAGGACCGTGAAGGGCACCAGGCCCTACCGCTTCATTCGCAGACCTGGAAACTGGCTGGCGTGAGACGTGGAACCATCAGGCCCCTCTGCAGGACTGCTTGTGAGCCGGGGGTGGATGGGCAATCACTGTTGGTTTTCGATGAGGAATTGCAGGGGTAGGCCCCTGGAGCCAGATC
Chr4-10X	380	25	27	24	aggaagagagTTTTTTTTAATTTGGTAGATGGTAGTT	cagtaatacgactcactatagggagaaggctAAAAAAAACCCACACACTCACAAT	TTCTTTCCAACCTGGCAGATGGCAGCTAACGGCCAAACCTCTCCGGGCTATTCACGTACCTGGAGAAAACGATCCCCTTGCGGAGGGGAGCACAGAGGCCAAATCAGCTCTTGCCTTCACTTTTCAGCCACACAGCGTGTTCTCACGGCCACCGGCCAAAATGGCGGTGCCCAGCCGCCGCACGCGCAAGCCATAGGACGTAGTGCGCGCGCGCGACATAGAGCGTGAGGCGGAACCCTGGAGGTAGGTAGGGAGATATGACGTCATTGAGCTGCGACCCTTGTTCAACGCCGTTGGCGAAGCCAGCTGCTGGAGGTGCCGAGAATCTGAGTTTCGGCAAGCAGCCAGGTCTGGAAACTGTGAGTGTGTGGGCTTTTCTC
Chr5-50X	242	11	25	26	aggaagagagTAAGTTAGGATTTTTTGAGGATGGA	cagtaatacgactcactatagggagaaggctAAAAAAAATCAACCTCTTTACAACTT	CAAGCCAGGACCTCCTGAGGATGGACTGGGACCCGCATCCGTCCTCACTGCCCCTGACCTCGGTGAGAGGGTGTCCTGCAGAGGCTGCGCCTTCATCCCGGGGCTCACACAGCCTGCCGAGGGTGTGGGAGAGCCGAAGGCCCTGGGGAGGGGCGCCGAGGATGGAGCAGATGCAGATCCGGCTGCTGTTTCACGCAGCAGACCCTCCAGGCAGACAAGCTGCAAAGAGGTTGACTCCCTCC
Chr7-13X	294	25	25	27	aggaagagagTTGGTAGGGATATGTAGTTTTGGAA	cagtaatacgactcactatagggagaaggctAAAAAAAACTTTAACCAAAAAACTCTC	TTGGCAGGGACATGCAGCTCTGGAAGCTGACCGGCGGGTGCCCGCGGGAGACAGAGCGAACGCAGTGCTGGCACTGCGTCCCTGGCCTGCGCCTCTCCCAGAATGGGAAGACGACCCCCAACCCCTTGACTAGTGTGCGGGGTCCTCGCACGCGGACGTGTTGGCTACTAAATAAAGCGTGAAGAGGGATCGCTGGGTAGCTGAGCGCCGCCGGCGGCCGCCGGGAGCAGCGAGCTGAGCCAGGTTGGGTGGGGGTGTTTCCTCGTCGAGAGCTCTCTGGTCAAAGTTTCCTTC
Chr8-115X	308	6	25	25	aggaagagagTTTTGGGTGGTTATAGATGTGATTT	cagtaatacgactcactatagggagaaggctTCTACCAAATAATTCCCCTTCCTAC	TCCTGGGTGGCTACAGATGTGACTCCTTATCCTTGATGAATCAATCTGAGGAGTGACTTTTGCTGCTGAAGGGGAAAACCCAGGAGCAGGGGCAATGGGAGAGAGTCTGGTGCCATTCGGGCTCACCACCGGAGGCTTTGAACTCTGCACAACGGGCTGGGGTACCACAAACATGACAGCGCCTTTGGGGACTTGTGTGCCCATGAACACAACAGGGGGGCAAACGGCTGGTGGCTGGCTGGGAGGAGTGCTGGGAACGACTGTTGTCACAACAGGGTTGTTGGCAGGAAGGGGAACCATCTGGCAGA
Chr8-30X	474	17	25	26	aggaagagagGTTGTGTGTTTGTTTTAGTGGGTTT	cagtaatacgactcactatagggagaaggctTCTAATTCTAAAATCACAATCCCTCA	GCTGTGTGTCTGCCTCAGTGGGCCCAGCGGGCTCTCCCTGGTACCAGACAGCCCCATGCCTGGCACAGTCCCTGCATGAACCCGCCTTCCCAAGACTGAAACGTGTCCACTCCTACTGCAGCGCCCTGGCCCGGGCCCTCCCCTAGGAAGACTCACGTTGCCCACCGATCTAGGGCGCTGGGGGACGGGACAGTGGGAAGCACAGGTCATCTTCCAAGACCAAATTAACCCCCAGGAGCAATGGGCCGGGGCCCGGTGGAACCGCCTGTTTCGAGTCCTGCCCTCAGAAATGTGGGCCCTGTCTCGCCCCACAGCCCTGTCTTCAGTCCTTCCTGGCACCTGGGCTGTGTGTGGCATGTGCCAGCCATCTTTGCATGCCAGCACAGGGGATGAGACCCT…
