# Supplementary material for: Base-Pair Resolution DNA Methylation Sequencing Reveals Profoundly Divergent Epigenetic Landscapes in Acute Myeloid Leukemia
Source: PLoS Genet. 2012 Jun 21;8(6):e1002781. doi: 10.1371/journal.pgen.1002781 (PMC3380828; doi:10.1371/journal.pgen.1002781)
Supplement: Table S3 — Pathway analysis of DMCs in AML subtypes. Pathway enrichment analysis was performed using GREAT. Enriched terms in PANTHER Pathways are shown with their hyper-geometric test and binomial test q-values. (A) Pathway analysis for uniquely hyper-methylated DMCs in IDH-mut AML samples. (B) Pathway analysis for uniquely hypo-methylated DMCs in MLL-r AML samples. (See separate excel spreadsheet for full list of genes in each pathway). (XLSX) [file pgen.1002781.s009.xlsx]

## Sheet: TableS3A=IDH-mut
Term Name	Binomial FDR Q-Val	Binomial Fold Enrichment	Binomial Observed Region Hits	Hypergeometric FDR Q-Val	Hypergeometric Fold Enrichment	Hypergeometric Observed Gene Hits	Hypergeometric Total Genes	Genes Affected
Wnt signaling pathway	1.38e-177	2.59	1190	0.007	1.27	134	264	ACTA1,ACTC1,ACVR1B,ADSSL1,AES,ANKRD6,APC2,ARID1A,ARRB1,AXIN1,BMPR1A,BTRC,CCND1,CDH1,CDH11,CDH13,CDH15,CDH16,CDH22,CDH23,CDH24,CDH3,CDH4,CDH5,CELSR1,CELSR3,CREBBP,CSNK1D,CSNK1E,CSNK1G2,CSNK2A1,CTBP1,DCHS1,DVL1,EN1,EN2,EP400,FAT2,FRAT1,FRAT2,FZD10,FZD2,FZD5,FZD7,FZD8,FZD9,GNA11,GNA14,GNA15,GNB1,GNB2,GNG13,GNG4,GNG7,GNG8,ITPR2,ITPR3,KREMEN2,LEF1,LRP5,LRP5L,LRP6,MYC,MYCL1,MYCN,MYH7B,NFATC1,NFATC2,NFA…
Angiogenesis	1.64e-148	2.93	811	0.009	1.37	84	153	AKT1,AKT3,APC2,ARAF,AXIN1,BAD,CRK,CRYAA,DLK1,DLL1,DLL3,DLL4,DOK1,DOK2,DOK3,DVL1,EFNB1,EFNB2,EPHB2,EPHB3,ETS1,F7,FGF1,FGF2,FGFR1,FOS,FRS3,FZD2,FZD5,GRAP,GRB7,HRAS,HSPB2,JAG2,JUN,KDR,LOC553158,MAPK1,MAPK14,MAPK3,MAPK8,MAPKAPK2,MAPKAPK3,NOS3,NOTCH1,PAK1,PDGFA,PDGFB,PDGFRA,PIK3CD,PIK3R2,PLA2G4C,PLCG2,PLD1,PRKCD,PRKCE,PRKCG,PRKCH,PRKCQ,PRKCZ,PRKD2,PTK2,PTPN6,PTPRB,PXN,RBPJ,RBPJL,RHOB,SFRP1,SHC1,SPHK1,…
Cadherin signaling pathway	3.01e-107	2.79	632	0.007	1.41	70	124	ACTA1,ACTB,ACTC1,ACTG1,CDH1,CDH11,CDH13,CDH15,CDH16,CDH22,CDH23,CDH24,CDH3,CDH4,CDH5,CELSR1,CELSR3,CSNK2A1,CTNND2,DCHS1,EGFR,ERBB2,ERBB3,ERBB4,FAT2,FZD10,FZD2,FZD5,FZD7,FZD8,FZD9,LEF1,LYN,PCDH1,PCDH10,PCDH11X,PCDH12,PCDH24,PCDH7,PCDH8,PCDHAC2,PCDHB11,PCDHB12,PCDHB15,PCDHB18,PCDHB2,PCDHB3,PCDHB4,PCDHB7,PCDHGC5,PTPN1,SRC,TCF7L1,TCF7L2,WNT1,WNT10A,WNT10B,WNT11,WNT16,WNT2B,WNT3,WNT3A,WNT4,WNT5A,WNT5B…
Alzheimer disease-presenilin pathway	1.43e-96	2.76	578	0.012	1.37	66	120	ACTA1,ACTB,ACTC1,ACTG1,APBB2,BACE2,CDH1,CDH3,DVL1,ERBB4,ERN2,FZD10,FZD2,FZD5,FZD7,FZD8,FZD9,JUP,LEF1,LRP1,LRP3,LRP4,LRP5,LRP5L,LRP6,MLLT4,MMP14,MMP15,MMP2,MMP21,MMP23B,MMP24,MMP25,MMP28,MMP9,NOTCH1,NOTCH3,PCSK2,PCSK4,PCSK6,PSEN2,PVRL1,RBPJ,RBPJL,TCF7L1,TCF7L2,TRIM2,TRIM3,TRPC1,TRPC4,WNT1,WNT10A,WNT10B,WNT11,WNT16,WNT2B,WNT3,WNT3A,WNT4,WNT5A,WNT5B,WNT6,WNT7A,WNT7B,WNT9A,WNT9B
Notch signaling pathway	4.14e-95	4.71	284	0.027	1.62	24	37	CARD10,CIR,DLK1,DLL3,DLL4,HELT,HES1,HES2,HES4,HES5,HEY2,HEYL,JAG2,LFNG,LNX1,LNX2,MAML1,MFNG,NCOR2,NOTCH1,NOTCH3,PSEN2,RBPJ,RBPJL
TGF-beta signaling pathway	7.1e-62	2.56	422	0.046	1.34	50	93	ACVR1B,ACVRL1,BMP1,BMP10,BMP2,BMP3,BMP4,BMP6,BMP7,BMP8A,BMP8B,BMPR1A,CREBBP,DCP1B,FKBP1B,FKBP2,FOSL1,FOXH1,GDF1,GDF10,GDF15,GDF6,GDF7,GDNF,HRAS,INHBA,INHBB,JUN,JUND,LEFTY2,MAP3K7IP1,MAPK1,MAPK11,MAPK13,MAPK14,MAPK3,MAPK8,NODAL,RRAS,RRAS2,SKI,SMAD2,SMAD3,SMAD5,SMAD6,SMAD7,SMAD9,TGFB1,TGFB3,TLL2
Heterotrimeric G-protein signaling pathway-Gq alpha and Go alpha mediated pathway	1.83e-53	2.31	446	0.006	1.43	64	112	ADORA2A,ADORA2A,ADORA2B,ARHGEF1,CACNA1A,CACNA1B,CHRM1,CHRM2,CHRM4,CLTB,DNAJC27,DRD1,DRD4,DRD5,GARNL3,GNAO1,GNB1,GNB2,GNG13,GNG4,GNG7,GNG8,GNGT2,GPR45,GPSM1,GRM1,GRM2,GRM3,GRM4,GRM6,GRM7,GRM8,ITPR2,ITPR3,KCNJ3,OPRD1,OPRK1,OPRL1,OPRM1,PLCB2,PLCB3,PLCB4,PRKCD,PRKCE,PRKCG,PRKCH,PRKCQ,PRKCZ,RAP1GAP,RASGRP1,RASGRP2,RASGRP4,RGS10,RGS11,RGS12,RGS14,RGS17,RGS19,RGS9,SSTR1,SSTR2,SSTR3,SSTR4,SSTR5
Muscarinic acetylcholine receptor 1 and 3 signaling pathway	1.35e-44	2.85	251	0.027	1.49	34	57	CHAT,CHRM1,GNA11,GNA14,GNB1,GNB2,GNG4,GNG7,GNG8,GNGT2,GRIN1,GRIN2A,GRIN2C,GRIN2D,GRIN3A,ITPR2,ITPR3,KCNQ2,PKN1,PKN3,PLCB4,PRKCD,PRKCE,PRKCG,PRKCH,PRKCQ,PRKCZ,SLC18A3,SLC5A7,SNAP25,SNAP29,STX1A,STX1B,VAMP3
Huntington disease	2.29e-44	2.14	431	0.036	1.31	67	128	ACTA1,ACTB,ACTC1,ACTG1,AKT1,AKT2,AKT3,AP2A1,AP2A2,ARF1,ARF3,ARF5,ARL4C,ARPC1B,CAPN12,CAPN2,CDC42,CLTB,CREBBP,CYFIP1,DCTN1,DCTN3,DLG4,DNAH5,DNAH8,DNAI2,DNAL4,FOS,GAPDH,GRIK1,GRIK3,GRIK4,GRIK5,GRIN1,GRIN2A,GRIN2C,GRIN2D,GRIN3A,HAP1,HIP1,HTT,JUN,KALRN,NCOR2,PACSIN1,PRODH,RAC1,RAC2,RAC3,RHOG,RHOQ,SH3GL3,SIN3B,TAF4,TNFAIP8,TP73,TUB4q,TUBB,TUBB2A,TUBB2B,TUBB2C,TUBB3,TUBB4,TUBB4Q,TUBB6,TUBB8,VAT1
Oxytocin receptor mediated signaling pathway	6.64e-18	2.07	181	0.048	1.45	32	55	CACNA1D,CACNA1F,CACNA1S,CACNB1,CACNB2,CACNB3,CACNB4,GNA11,GNA14,GNB1,GNB2,GNG4,GNG7,GNG8,GNGT2,PLCB2,PLCB3,PLCB4,PLCD1,PLCE1,PLCG2,PLCL1,PLCL2,PRKCD,PRKCE,PRKCG,PRKCH,PRKCQ,PRKCZ,SNAP25,SNAP29,VAMP3
Alpha adrenergic receptor signaling pathway	1.81e-15	2.67	91	0.03	1.82	16	22	ADRA1A,ADRA1B,ADRA1D,ADRA2B,GNA11,PLCB2,PLCB3,PLCB4,PLCE1,PRKCD,PRKCE,PRKCG,SNAP25,STX10,STX6,VAMP3

## Sheet: Table S3B=MLLr
Term Name	Binomial FDR Q-Val	Binomial Fold Enrichment	Binomial Observed Region Hits	Hypergeometric FDR Q-Val	Hypergeometric Fold Enrichment	Hypergeometric Observed Gene Hits	Hypergeometric Total Genes	Genes Affected
Integrin signaling pathway	1.33e-103	2.63	676	0.002	1.35	105	161	ACTB,ACTG1,ACTN1,ACTN2,ACTN3,ACTN4,ARAF,ARF1,ARF3,ARF6,ARFGAP1,ARHGAP10,ARHGAP26,ARPC1A,ARPC1B,BCAR1,BRAF,CDC42,COL11A2,COL13A1,COL15A1,COL16A1,COL17A1,COL19A1,COL1A1,COL3A1,COL4A1,COL4A2,COL5A1,COL5A3,COL6A1,COL6A2,COL6A3,COL7A1,COL8A2,COL9A1,COL9A2,COL9A3,CRK,CRKL,CSK,DNAJC27,FLNA,FLNB,FN1,GRAP,GRB2,HRAS,ILK,ITGA1,ITGA11,ITGA2B,ITGA3,ITGA5,ITGA6,ITGAD,ITGAE,ITGAL,ITGAM,ITGAX,ITGB1,ITGB2,ITGB4,I…
Huntington disease	9.21e-77	2.65	493	0.002	1.37	85	128	ACTA1,ACTA2,ACTB,ACTG1,ACTR2,AKT1,AKT2,AKT3,AP2A2,ARF1,ARF3,ARF6,ARL4C,ARL4D,ARPC1A,ARPC1B,BAX,CAPN1,CAPN10,CAPN11,CAPN12,CAPN2,CAPN3,CAPN5,CAPN6,CAPN7,CAPN9,CAPNS1,CASP3,CASP6,CDC42,CLTB,CREBBP,CYC1,CYFIP1,CYFIP2,DCTN1,DCTN3,DLG4,DNAH5,DNAI2,DNAL4,DYNC1H1,DYNC1LI1,DYNC1LI2,EP300,FOS,GAPDH,GAPDHS,GRIK1,GRIK3,GRIK4,GRIK5,GRIN1,GRIN2A,GRIN2C,HAP1,HIP1,HTT,JUN,KALRN,MAPK9,NCOR2,PACSIN1,POTEE,POTEF,P…
